# Supplementary material for: Stable expression of mucin glycoproteins GP40 and GP15 of Cryptosporidium parvum in Toxoplasma gondii
Source: Parasit Vectors. 2024 Feb 15;17:65. doi: 10.1186/s13071-024-06159-y (PMC10870685; doi:10.1186/s13071-024-06159-y)
Supplement: Supplementary file 1 — Additional file 1: Table S1. Primers used in this study. [file 13071_2024_6159_MOESM1_ESM.xlsx]

## Sheet: Table S1
Table S1 primers used in this study
Primer	Primer Sequence	Use
TgUPRT-5'UTR-F	5'-TTCCCAGTCACGACGTTGTAAAACGCGTTACTTTGTCTTCTAAC-3'	forward primer for amplifying Tg5'UTR for CpGP40 knockin plasmid construction
TgUPRT-5'UTR-R	5'-TTTTAGAAGCCCTGTGGA-3'	reverse primer for amplifying Tg5'UTR for CpGP40 knockin plasmid construction
TgGRA1 promoter-F	5'-GGACCTTTCCACAGGGCTTCTAAAACTCATAGCGTGGTACTCGTCAC-3'	forward primer for amplifying TgGRA1 promoter for CpGP40 knockin plasmid construction
TgGRA1 promoter-R	5'-ATACGATAATGAGCGACAATCTCATCTTGCTTGATTTCTTCAAAG-3'	reverse primer for amplifying TgGRA1 promoter for CpGP40 knockin plasmid construction
CpGP40-F	5'-ATGAGATTGTCGCTCATTATCG-3'	forward primer for amplifying CpGP40 for CpGP40 knockin plasmid construction
CpGP40-R	5'-TGATGGAACCTGACCTGCAGATC-3'	reverse primer for amplifying CpGP40 for CpGP40 knockin plasmid construction
TgGRA2 terminator-F	5'-CGGATCTGCAGGTCAGGTTCCATCAGACTACGACGAAAGTGATG-3'	forward primer for amplifying TgGRA2 terminator for CpGP40 knockin plasmid construction
TgGRA2 terminator-R	5'-TGTGTAACACCGTTTGGTGGATGTCGTTCCTTTCTGCGTCCTTGTATC-3'	reverse primer for amplifying TgGRA2 terminator for CpGP40 knockin plasmid construction
DHFR*-F	5'-GACATCCACCAAACGGTGTTAC-3'	forward primer for amplifying DHFR* for CpGP40 knockin plasmid construction
DHFR*-R	5'-GCGGTCTGTCAAAAAAACTAGAGACCATATCCTCGTCGCTACCGATGG-3'	reverse primer for amplifying DHFR* for CpGP40 knockin plasmid construction
TgUPRT-3UTR-F	5'-GTCTCTAGTTTTTTTGACAGAC-3'	forward primer for amplifying Tg3'UTR for CpGP40 knockin plasmid construction
TgUPRT-3UTR-R	5'-AAACAGCTATGACCATGATTACGCCCGACGTCAACTGTACGAC-3'	reverse primer for amplifying Tg3'UTR for CpGP40 knockin plasmid construction
pUC19 vector-F	5'-GGCGTAATCATGGTCATAGCTG-3'	forward primer for amplifying backbone of pUC19-loxp-DHFR*-amp for CpGP40 knockin plasmid construction
pUC19 vector-R	5'-CGTTTTACAACGTCGTGACTG-3'	reverse primer for amplifying backbone of pUC19-loxp-DHFR*-amp for CpGP40 knockin plasmid construction
6×HA-F	5'-TACCCATACGATGTTCCAGATTAC-3'	forward primer for amplifying 6×HA tag for CpGP40 knockin plasmid construction
6×HA-R	5'-CTTTTCTACATATGCCCGGG-3'	reverse primer for amplifying 6×HA tag for CpGP40 knockin plasmid construction
TwinStrep-F	5'-GGATCTGCAGGTCAGGTTCCATCAGCTAGCAAGGGCTCGGGCTC-3'	forward primer for amplifying TwinStrep tag for CpGP40 knockin plasmid construction
TwinStrep-R	5'-GCGTAATCTGGAACATCGTATGGGTATTTCTCGAACTGCGGGTGGC-3'	reverse primer for amplifying TwinStrep tag for CpGP40 knockin plasmid construction
vector-F	5'-TACCCATACGATGTTCCAGATTAC-3'	forward primer for amplifying backbone of TgUPRT 5'UTR-CpGP40-6×HA-DHFR*-TgUPRT 3'UTR for CpGP40 knockin plasmid construction
vector-R	5'-CTTGCTTGATTTCTTCAAAGAAC-3'	reverse primer for amplifying backbone of TgUPRT 5'UTR-CpGP40-6×HA-DHFR*-TgUPRT 3'UTR for CpGP40 knockin plasmid construction
CpGP15-F	5'-TTGTTCTTTGAAGAAATCAAGCAAGTCACTCTCAGAGGAAACCAG-3’	forward primer for amplifying CpGP15 for CpGP15 knockin plasmid construction
CpGP15-R	5'-CGTAATCTGGAACATCGTATGGGTAGTCCTTATCAACCAAGTCTCCG-3’	reverse primer for amplifying CpGP15 for CpGP15 knockin plasmid construction
pGRA1-CpGENE-TerGRA2-DHFR*-F	5'-CGTTACTTTGTCTTCTAAC-3'	forward primer for the linearization of homology repair fragment
pGRA1-CpGENE-TerGRA2-DHFR*-R	5'-CGACGTCAACTGTACGAC-3'	reverse primer for the linearization of homology repair fragment
PCR1-TgUPRT-5UTR-F	5'-TTCCGACACATCCTGGATCAC-3'	PCR1 of Tguprt-Cpgp40 mutant and Tguprt-Cpgp15Δgpi mutant
PCR1-pGRA1-R	5'-ACTGCGGGTGGCTCCACAGCTG-3'	PCR1 of Tguprt-Cpgp40 mutant and Tguprt-Cpgp15Δgpi mutant
PCR2-TerGRA2-F	5'-ACGACAGCAGACAACTTTCC-3'	PCR2 of Tguprt-Cpgp40 mutant and Tguprt-Cpgp15Δgpi mutant
PCR2-TgUPRT-3UTR-R	5'-GGTTCGACACTGGTCAGATG-3'	PCR2 of Tguprt-Cpgp40 mutant and Tguprt-Cpgp15Δgpi mutant
PCR3-TgUPRT-F	5'-GTCTGAGCGTGCAGCTGATG-3'	PCR3 of Tguprt-Cpgp40 mutant and Tguprt-Cpgp15Δgpi mutant
PCR3-TgUPRT-R	5'-ACATCGGATCTAGCAGCATCAC-3'	PCR3 of Tguprt-Cpgp40 mutant and Tguprt-Cpgp15Δgpi mutant
